# Supplementary material for: BLINK: a package for the next level of genome-wide association studies with both individuals and markers in the millions
Source: Gigascience. 2018 Dec 11;8(2):giy154. doi: 10.1093/gigascience/giy154 (PMC6365300; doi:10.1093/gigascience/giy154)
Supplement: Supplemental Files [file giy154_supplemental_files.zip]

Archive with 21 entries (21 files):
- BLINK_main_MH.docx
- S10_Figure.docx
- S11_Figure.docx
- S12_Figure.docx
- S13_Figure.docx
- S14_Figure.docx
- S15_Figure.docx
- S16_Figure.docx
- S17_Figure.docx
- S1_Figure.docx
- S2_Figure.docx
- S3_Figure.docx
- S4_Figure.docx
- S5_Figure.docx
- S6_Figure.docx
- S7_Figure.docx
- S8_Figure.docx
- S9_Figure.docx
- Table_S1.docx
- Table_S2.docx
- Table_S3.docx
